# Supplementary material for: Comparative Whole Genome Analysis and Targeted Validation of Variants in Three Greek Indigenous Sheep Breeds
Source: Curr Issues Mol Biol. 2026 May 5;48(5):480. doi: 10.3390/cimb48050480 (PMC13204572; doi:10.3390/cimb48050480)
Supplement: Supplementary file 1 [file cimb-48-00480-s001.zip]

Archive with 4 entries (4 files):
- Supplementary Table S1. Top GO BP enrichment results for genes harboring missense SNPs in pairwise comparisons of the three breeds (LES, SER, THR).xlsx
- Supplementary Table S5.xlsx
- Supplementary Table S6.xlsx
- Supplementary Tables S2-S4.pdf
