# Supplementary material for: Comparative Whole Genome Analysis and Targeted Validation of Variants in Three Greek Indigenous Sheep Breeds
Source: Curr Issues Mol Biol. 2026 May 5;48(5):480. doi: 10.3390/cimb48050480 (PMC13204572; doi:10.3390/cimb48050480)
Supplement: Supplementary file 1 [file cimb-48-00480-s001.zip › Supplementary Table S1. Top GO BP enrichment results for genes harboring missense SNPs in pairwise comparisons of the three breeds (LES, SER, THR).xlsx]

## Sheet: Table S1a
Gene	Ensembl Gene ID	Full name/Function
OR10C1	ENSOARG00020037124	Olfactory Receptor Family 10 Subfamily C Member 1
OR1J4	ENSOARG00020013698	Olfactory Receptor Family 1 Subfamily J Member 4
TRAV39	ENSOARG00020039806	T cell Receptor Alpha Variable 39
OR9A1P	ENSOARG00020040342	Olfactory Receptor Family 9 Subfamily A Member 1 Pseudogene
KRTAP4-2	ENSOARG00020031682	Keratin Associated Protein 4-2
KRTAP36-1	ENSOARG00020001562	Keratin Associated Protein 36-1
OR56A3	ENSOARG00020026850	Olfactory Receptor Family 56 Subfamily A Member 3
KRTAP19-5	ENSOARG00020032146	Keratin Associated Protein 19-5
OR8I2	ENSOARG00020016736	Olfactory Receptor Family 8 Subfamily I Member 2
OR2T1	ENSOARG00020010319	Olfactory Receptor Family 2 Subfamily T Member 1
OR6K6	ENSOARG00020008906	Olfactory Receptor Family 6 Subfamily K Member 6
UQCRH	ENSOARG00020020992	Ubiquinol-Cytochrome C Reductase Hinge Protein
OR6V1	ENSOARG00020001406	Olfactory Receptor Family 6 Subfamily V Member 1
OR8S1	ENSOARG00020002101	Olfactory Receptor Family 8 Subfamily S Member 1
OR1J2	ENSOARG00020041011	Olfactory Receptor Family 1 Subfamily J Member 2
OR11A1	ENSOARG00020017616	Olfactory Receptor Family 11 Subfamily A Member 1
OR52N1	ENSOARG00020030819	Olfactory Receptor Family 52 Subfamily N Member 1
UCN2	ENSOARG00020023955	Urocortin 2
OR2A12	ENSOARG00020026728	Olfactory Receptor Family 2 Subfamily A Member 12
OR10G2	ENSOARG00020033284	Olfactory Receptor Family 10 Subfamily G Member 2

## Sheet: Table S1b
Gene	Ensembl Gene ID	Full name/Function
SPRR2A	ENSOARG00020000396	Small proline rich protein 2A
SPRR4	ENSOARG00020000360	Small proline rich protein 4
KIAA0040	ENSOARG00020018039	KIAA0040 protein (uncharacterized protein)
SCYGR6	ENSOARG00020007258	Small cytokine (Cys-rich) protein 6
OR10C1	ENSOARG00020037124	Olfactory receptor family 10 subfamily C member 1
NPB	ENSOARG00020025289	Neuropeptide B
BAC5	ENSOARG00020028382	Bactenecin 5 (antimicrobial peptide)
NANOS1	ENSOARG00020025516	Nanos C2HC-type zinc finger 1
SKIDA1	ENSOARG00020023795	SKI/DACH domain containing 1
OR4N2	ENSOARG00020013383	Olfactory receptor family 4 subfamily N member 2
OR8I2	ENSOARG00020016736	Olfactory receptor family 8 subfamily I member 2
OR6C68	ENSOARG00020007566	Olfactory receptor family 6 subfamily C member 68
OR10Q1	ENSOARG00020014049	Olfactory receptor family 10 subfamily Q member 1
OR1L3	ENSOARG00020033218	Olfactory receptor family 1 subfamily L member 3
OLIG2	ENSOARG00020000104	Oligodendrocyte transcription factor 2
CATHL3	ENSOARG00020024775	Cathelicidin antimicrobial peptide
FOXB2	ENSOARG00020006967	Forkhead box B2
POU3F1	ENSOARG00020017594	POU class 3 homeobox 1
DSPP	ENSOARG00020022784	Dentin sialophosphoprotein
NKX2-4	ENSOARG00020004533	NK2 homeobox 4

## Sheet: Table S1c
Gene	Ensembl Gene ID	Full name/Function
KRTAP4-2	ENSOARG00020031682	Keratin Associated Protein 4-2
OR13A1	ENSOARG00020023415	Olfactory receptor family 13 subfamily A member 1
OR4E1	ENSOARG00020012882	Olfactory receptor family 4 subfamily E member 1
TRAV39	ENSOARG00020039806	T cell receptor alpha variable 39
SCYGR4	ENSOARG00020007305	Small cytokine (Cys-rich) related protein 4
OR6K6	ENSOARG00020008906	Olfactory receptor family 6 subfamily K member 6
KRTAP19-5	ENSOARG00020032146	Keratin associated protein 19-5
OR10G2	ENSOARG00020033284	Olfactory receptor family 10 subfamily G member 2
OR6C68	ENSOARG00020007566	Olfactory receptor family 6 subfamily C member 68
OR56A3	ENSOARG00020026850	Olfactory receptor family 56 subfamily A member 3
CHD9NB	ENSOARG00020007518	Chromodomain helicase DNA binding protein 9-like
OR4E2	ENSOARG00020012917	Olfactory receptor family 4 subfamily E member 2
OR52N1	ENSOARG00020030819	Olfactory receptor family 52 subfamily N member 1
CTXND2	ENSOARG00020011105	Cortexin domain containing 2
UCN2	ENSOARG00020023955	Urocortin 2
UQCRH	ENSOARG00020020992	Ubiquinol-cytochrome c reductase hinge protein
SPZ1	ENSOARG00020013500	Spermatogenic leucine zipper 1
TRAV36DV7	ENSOARG00020031866	T cell receptor alpha variable 36/diversity 7
B3GALT9	ENSOARG00020004354	Beta-1,3-galactosyltransferase 9
OR10J5	ENSOARG00020038225	Olfactory receptor family 10 subfamily J member 5

## Sheet: Table S1d
Gene	Ensembl Gene ID	Full name/Function
KRTAP4.3	ENSOARG00020006115	Keratin associated protein 4-3
CYP4F21	ENSOARG00020002888	Cytochrome P450 family 4 subfamily F member 21
SPRR4	ENSOARG00020000360	Small proline rich protein 4
KIAA0040	ENSOARG00020018039	Uncharacterized protein KIAA0040
SCYGR6	ENSOARG00020007258	Small cytokine (Cys-rich) related protein 6
DSPP	ENSOARG00020022784	Dentin sialophosphoprotein
OR6C68	ENSOARG00020007566	Olfactory receptor family 6 subfamily C member 68
OR11A1	ENSOARG00020017616	Olfactory receptor family 11 subfamily A member 1
OR56A3	ENSOARG00020026850	Olfactory receptor family 56 subfamily A member 3
CEBPB	ENSOARG00020033511	CCAAT enhancer binding protein beta
ZNF688	ENSOARG00020021624	Zinc finger protein 688
GPR27	ENSOARG00020017874	G protein-coupled receptor 27
GGN	ENSOARG00020029890	Gametogenetin
GSX1	ENSOARG00020011857	GS homeobox 1
TPD52	ENSOARG00020029892	Tumor protein D52
SKIDA1	ENSOARG00020023795	SKI/DACH domain containing 1
TSTD1	ENSOARG00020017637	Thiosulfate sulfurtransferase-like domain containing 1
OR1G1	ENSOARG00020019660	Olfactory receptor family 1 subfamily G member 1
UQCRH	ENSOARG00020020992	Ubiquinol-cytochrome c reductase hinge protein
CAP1	ENSOARG00020025969	Cyclase associated actin cytoskeleton regulatory protein 1

## Sheet: Table S1e
Gene	Ensembl Gene ID	Full name/Function
OR2A12	ENSOARG00020026728	Olfactory receptor family 2 subfamily A member 12
OR1J4	ENSOARG00020013698	Olfactory receptor family 1 subfamily J member 4
UCN3	ENSOARG00020006175	Urocortin 3
KRTAP36-1	ENSOARG00020001562	Keratin associated protein 36-1
OR8I2	ENSOARG00020016736	Olfactory receptor family 8 subfamily I member 2
OR56A5	ENSOARG00020034146	Olfactory receptor family 56 subfamily A member 5
OR6C68	ENSOARG00020007566	Olfactory receptor family 6 subfamily C member 68
TRAV39	ENSOARG00020039806	T cell receptor alpha variable 39
TRDV3	ENSOARG00020011466	T cell receptor delta variable 3
OR6N1	ENSOARG00020008919	Olfactory receptor family 6 subfamily N member 1
OR56A1	ENSOARG00020012398	Olfactory receptor family 56 subfamily A member 1
OR2T1	ENSOARG00020010319	Olfactory receptor family 2 subfamily T member 1
RPL36AL	ENSOARG00020020454	Ribosomal protein L36a-like
HRCT1	ENSOARG00020004765	Histidine rich carboxyl terminus protein 1
OR5B3	ENSOARG00020038083	Olfactory receptor family 5 subfamily B member 3
OR13A1	ENSOARG00020023415	Olfactory receptor family 13 subfamily A member 1
ZNF648	ENSOARG00020003207	Zinc finger protein 648
UCN2	ENSOARG00020023955	Urocortin 2
LENEP	ENSOARG00020006495	Lens epithelial protein
OR13J1	ENSOARG00020004778	Olfactory receptor family 13 subfamily J member 1

## Sheet: Table S1f
Gene	Ensembl Gene ID	Full name/Function
CYP4F21	ENSOARG00020002888	Cytochrome P450 family 4 subfamily F member 21
SCYGR6	ENSOARG00020007258	Small cytokine (Cys-rich) related protein 6
OR10Q1	ENSOARG00020014049	Olfactory receptor family 10 subfamily Q member 1
OR8I2	ENSOARG00020016736	Olfactory receptor family 8 subfamily I member 2
OR6C68	ENSOARG00020007566	Olfactory receptor family 6 subfamily C member 68
OR56A5	ENSOARG00020034146	Olfactory receptor family 56 subfamily A member 5
OR11H6	ENSOARG00020011098	Olfactory receptor family 11 subfamily H member 6
SH3BGRL3	ENSOARG00020007295	SH3 domain binding glutamate rich protein like 3
ZNF688	ENSOARG00020021624	Zinc finger protein 688
CDK5R2	ENSOARG00020008961	Cyclin dependent kinase 5 regulatory subunit 2
FOXL2	ENSOARG00020010684	Forkhead box L2
GPR27	ENSOARG00020017874	G protein-coupled receptor 27
OR2H1	ENSOARG00020017843	Olfactory receptor family 2 subfamily H member 1
C17orf107	ENSOARG00020025154	Chromosome 17 open reading frame 107
BHLHE41	ENSOARG00020003455	Basic helix-loop-helix family member e41
BRICD5	ENSOARG00020026139	BRICHOS domain containing 5
DNAJB7	ENSOARG00020040224	DnaJ heat shock protein family member B7
HIRIP3	ENSOARG00020016749	HIRA interacting protein 3
ZNF358	ENSOARG00020008446	Zinc finger protein 358
CAP1	ENSOARG00020025969	Cyclase associated actin cytoskeleton regulatory protein 1
