# Supplementary material for: Comparative Whole Genome Analysis and Targeted Validation of Variants in Three Greek Indigenous Sheep Breeds
Source: Curr Issues Mol Biol. 2026 May 5;48(5):480. doi: 10.3390/cimb48050480 (PMC13204572; doi:10.3390/cimb48050480)
Supplement: Supplementary file 1 [file cimb-48-00480-s001.zip › Supplementary Table S6.xlsx]

## Sheet: Table S6. Sample Summary
Table S6. Allele frequencies and statistical results for the 46 validated SNPs across the three sheep breeds. The table includes gene annotation, WGS-based classification (breed-specific or common), allele frequencies (AF) in Lesvos (LES), Serres (SER), and Thrace (THR), and the FDR-adjusted q-values obtained from Fisher’s exact tests. The Pattern column indicates whether the allele distribution …
Sample	Call Rate
LES1	93.33%
LES2	100%
LES3	93.33%
LES4	100%
LES5	90%
LES6	100%
LES7	93.33%
LES8	93.33%
LES9	90%
LES10	100%
LES11	93.33%
LES12	100%
LES13	96.67%
LES14	100%
LES15	100%
LES16	96.67%
LES17	90%
LES18	100%
SER1	93.33%
SER2	100%
SER3	96.67%
SER4	100%
SER5	90%
SER6	100%
SER7	90%
SER8	100%
SER9	100%
SER10	90%
SER11	90%
SER12	100%
SER13	90%
SER14	100%
SER15	100%
SER16	90%
SER17	100%
SER18	100%
THR1	90%
THR2	90%
THR3	100%
THR4	90%
THR5	100%
THR6	93.33%
THR7	90%
THR8	100%
THR9	93.33%
THR10	100%
THR11	96.67%
THR12	100%
THR13	100%
THR14	1
THR15	1
THR16	96.67%
THR17	1
THR18	93.33%

## Sheet: Table S6. Assay Summary
Location	rsID	Gene Symbol	Annotation	Coverage
20:28182878	rs422734187	OR10C1	LES-specific	100%
3:13291032	rs3483482816	OR1J4	LES-specific	100%
4:106562012	rs401664668	OR9A1P	LES-specific	100%
11:41258773	rs417884159	KRTAP16-1	LES-specific	100%
15:46856223	rs423335178	OR56A3	LES-specific	92.5%
5:39821378	rs408422273	OR2T1	LES-specific	100%
22:3360964	rs399201339	UQCRH	LES-specific	100%
1:125935606	rs413768160	KRTAP19-5	LES-specific	100%
2:247466613	rs161752499	ALDH4A1	LES-specific	100%
14:62706626	rs589560256	ZNF784	LES-specific	0.95
11:41098506		KRTAP4-2	SER-specific	100%
25:43387094	rs401183126	OR13A1	SER-specific	100%
7:2388825		OR4E1	SER-specific	100%
2:229842947		SCYGR4	SER-specific	0.95
14:21039484	rs421102706	CHD9NB	SER-specific	100%
1:100872356	rs428775201	CTXND2	SER-specific	100%
7:22394288	rs409873445	TRAV39	SER-specific	100%
16:435200	rs430501547	SPZ1	SER-specific	92.5%
2:2754005	rs403620280	B3GALT9	SER-specific	100%
1:110505501	rs405518297	OR10J5	SER-specific	100%
4:10847858	rs410875969	OR2A12	THR-specific	100%
3:13290795	rs594676125	OR1J4	THR-specific	100%
13:42782435		UCN3	THR-specific	0.9
1:126257585	rs430282808	KRTAP24-1	THR-specific	100%
7:22150083	rs419510057	TRDV3	THR-specific	100%
2:52625824	rs160159964	HRCT1	THR-specific	100%
12:62604417		ZNF648	THR-specific	100%
7:40909581	rs1087597447	RPL36AL	THR-specific	100%
1:105211033	rs597823465	LENEP	THR-specific	100%
20:32210779	rs430184133	KIAA0319	THR-specific	100%
1:37006739	rs413413850	PATJ	Common	100%
2:526519		OR13J1	Common	0.95
5:1338519	rs193636766	LDLR	Common	0.95
21:24175231	rs405049897	OR10G6	Common	100%
20:26556141	rs430446886	SLC44A4	Common	100%
14:1381734	rs421315179	CDH15	Common	100%
13:24450556	rs419387521	KIAA1217	Common	100%
2:27387449	rs413198514	ZNF169	Common	100%
7:24976072	rs595830546	KLHL33	Common	0.9
22:38139104	rs405666320	FAM204A	Common	1
13:59213507	rs415183610	AURKA	Common	0.95
7:22394488	rs412607607	TRAV39	Common	1
9:3252232	rs160646919	PRKDC	Common	1
6:88193084	rs409400253	ADAMTS3	Common	1
3:164283039		OR6C68	Common	92.5%
5:58551808	rs421900588	IL17B	Common	1
